# Supplementary material for: Genomic insights into the genetic diversity and genetic basis of body height in endangered Chinese Ningqiang ponies
Source: BMC Genomics. 2025 Mar 24;26:292. doi: 10.1186/s12864-025-11484-2 (PMC11934595; doi:10.1186/s12864-025-11484-2)
Supplement: Supplementary file 1 — Supplementary Material 1. [file 12864_2025_11484_MOESM1_ESM.xlsx]

## Sheet: Table S1
Table S1. Mapping depth and coverage of Ningqiang ponies.
breed	individual ID	mapping_rate	mean_depth	duplication
Ningqiang	NQ39A	0.9957	16.7782	0.0882
	NQ31A	0.9956	15.4265	0.0839
	NQ22A	0.9953	15.4189	0.0837
	NQ35A	0.9958	14.9458	0.0815
	NQ33A	0.9961	18.1501	0.0969
	NQ37A	0.997	21.1864	0.1128
	NQ10A	0.9954	17.8693	0.0986
	NQ27A	0.996	18.4397	0.0958
	NQ34A	0.9957	13.4915	0.0764
	NQ21A	0.9959	20.9364	0.1067
	NQ48A	0.9958	17.8755	0.0942
	NQ40A	0.9953	16.151	0.086
	NQ44A	0.9959	15.8844	0.0866
	NQ42A	0.9954	18.4624	0.0966
	NQ46A	0.9958	20.5896	0.1057
	NQ49A	0.9959	20.263	0.1036
	NQ50A	0.9958	20.3472	0.1042
	NQ41A	0.9956	17.0828	0.0905
	NQ45A	0.9958	13.5446	0.0769
	NQ43A	0.9958	17.2836	0.0917
	NQ47A	0.9984	25.9959	0.1888
	NQ4A	0.9952	15.811	0.0859
	NQ8A	0.9955	15.4622	0.0869
	NQ6A	0.9955	15.6488	0.0853
	NQ2A	0.9954	15.4759	0.0838
	NQ5A	0.9953	17.1816	0.0905
	NQ1A	0.9957	17.1833	0.0931
	NQ9A	0.9952	16.3679	0.0902
	NQ7A	0.9951	17.6765	0.0936
	NQ3A	0.9951	16.3436	0.0883

## Sheet: Table S2
Table S2. Downloaded sample information used in this study.
Breed/species	BioSample/individual ID	Origin	Source
Chaidamu	CDM15	Dulan County, Qinghai Province, China	Liu et al. 2019
	CDM19
	SAMN10743388
	SAMN10743389
	SAMN10743390
	SAMN10743391
	SAMN10743393
Datong	DT12	Qilian County, Qinghai Province, China
	DT24
	DT28
	DT3
	DT37
	DT38
	DT4
	DT41
	DT42
	DT6
Tibetan	SAMN10743418	Langkazi County, Xizang Autonomous Region, China
	SAMN10743419
	SAMN10743420
	SAMN10743421
	SAMN10743423
	SAMN10224324
	SAMN10743410	Jiangzi County, Xizang Autonomous Region, China
	SAMN10743409
	SAMN10743408
	SAMN10743415
	SAMN10743414
	SAMN10743413
	SAMN10743412
	SAMN10743416
Erlunchun	SAMN10743394	Erlunchun County, InnerMongolia, China
	SAMN10743395
	SAMN10743396
	SAMN10743398
	SAMN10743399
	SAMN10743400
Mongolian	SAMN10743432	Hulunbeier County, InnerMongolia, China
	SAMN10743434
	SAMN10743435
	SAMN10743436
	SAMN10743437
	SAMN10743438
	SAMN10743439
	WMG13	Mongolia
	WMG19
	WMG27
	WMG3
	WMG7
	WMG9
Yili	YL10	Zhaosu County, Xinjiang Province, China
	YL11
	YL20
	YL21
	YL35
	YL40
Yanqi	YQ13	Yanqi County, Xinjiang Province, China
	YQ17
	YQ23
	YQ45
	YQ48
	YQ5
Debao	DB1	Debao County, Guangxi Province, China
	DB15
	DB27
	DB30
	DB31
	DB34
	DB46
	DB49
	DB50
	DBP-1		Hojjat et al. 2020
	DBP-10
	DBP-11
	DBP-12
	DBP-13
	DBP-14
	DBP-15
	DBP-16
	DBP-18
	DBP-19
	DBP-2
	DBP-3
	DBP-4
	DBP-5
	DBP-6
	DBP-7
	DBP-9
Jianchang	JC12	Liangshan County, Sichuan Province, China	Liu et al. 2019
	JC13
	JC14
	JC16
	JC18
	JC30
	JC7
Ningqiang	NQ04qing	Ningqiang County, Shaanxi Province, China
	NQ1007
	NQ358
	NQ509
	NQ854
	NQ917
	NQ919
Thoroughbred	SAMN10743430	England
	SAMN12240083
	SAMN12240085
	ThB20
	ThB29
	ThB30
	SAMN01047693		Kim et al. 2013
	SAMN01047694
	SAMN01047695
	SAMN01047697
	SAMN01047698
	SAMN01047699
	SAMN01047701
	SAMN01047702
	SAMN01047704
	SAMN01047705
	SAMN01047706
	SAMN01880949		Todd et al. 2020
	SAMN01880950
	SAMN01880951
	SAMN01880952
	SAMN12240079		Srikanth et al. 2019
	SAMN12240080
	SAMN12240084
	SAMN16229272
	SAMN16229273
	SAMN16229274
	SAMN16229275
	SAMN16229276
	SAMN16229277
	SAMN16229278
	SAMN16229279
	SAMN16229280
	SAMN12240086		Reich et al. 2022
	SAMN12240090
	SAMN12240091
	SAMN12240092
	SAMN12240093
	SAMN12240094
	SAMN12240095
	SAMN12240083
	SAMN12240085
Jeju	SAMN16229258	Korea	Srikanth et al. 2019
	SAMN16229259
	SAMN16229260
	SAMN16229261
	SAMN16229262
	SAMN16229263
	SAMN16229264
	SAMN16229265
	SAMN16229266
	SAMN16229267
	SAMN16229268
	SAMN16229269
	SAMN01047707		Kim et al. 2013
	SAMN01047708
	SAMN01057171		Orlando et al. 2019
	SAMN01057173
Donkey	ERR2286905	Willy	Center for Geogenetics, Natural History Museum. 2018

## Sheet: Table S3
Table S3. SNP summary statistics in the horse breeds.
	all		Chaidamu		Debao		Datong		Erlunchun		Jianchang		Jeju		Mongolian		Ningqiang1		Ningqiang		Thoroughbred		Tibetan		Yaqi		Yili
Type	Count	Percent	Count	Percent	Count	Percent	Count	Percent	Count	Percent	Count	Percent	Count	Percent	Count	Percent	Count	Percent	Count	Percent	Count	Percent	Count	Percent	Count	Percent	Count	Percent
Downstream	204211	0.00859398	100024	0.00871809	129567	0.00854973	116481	0.00869958	69632	0.00825456	80517	0.00831001	91138	0.00876398	109979	0.00848318	139851	0.00869711	89014	0.00870404	83053	0.00873071	120346	0.00865186	79103	0.00829662	82664	0.00845969
Exonic	297521	0.0125208	102770	0.00895744	129739	0.00856108	120412	0.00899318	57076	0.0067661	67656	0.00698265	92350	0.00888052	104664	0.00807321	148514	0.00923585	90288	0.00882862	86781	0.00912261	130398	0.00937451	141802	0.0148727	77111	0.0078914
Exonic_splicing	243	1.02264e-05	87	7.58292e-06	105	6.92863e-06	103	7.69273e-06	33	3.912e-06	54	5.57324e-06	81	7.78909e-06	93	7.17351e-06	127	7.89793e-06	80	7.82263e-06	71	7.46368e-06	106	7.6205e-06	121	1.26909e-05	59	6.03796e-06
Intergenic	9300697	0.391409	4571906	0.398487	6071882	0.400665	5332181	0.398243	3485511	0.413192	3971406	0.409882	4147586	0.398839	5235628	0.403848	6369201	0.396091	4083974	0.399343	3820820	0.401653	5524992	0.3972	3824987	0.401179	3964370	0.405707
Intronic	9922337	0.41757	4777878	0.41644	6302931	0.415911	5575400	0.416408	3448724	0.408831	3986341	0.411423	4325723	0.415968	5370416	0.414245	6727055	0.418345	4251737	0.415747	3928892	0.413014	5804835	0.417318	3856050	0.404437	4032668	0.412696
ncRNA_exonic	454678	0.0191346	224493	0.0195668	289715	0.0191174	261890	0.0195597	152643	0.0180951	175220	0.0180841	203894	0.0196068	244555	0.0188636	314028	0.0195289	199975	0.0195541	188111	0.0197746	269760	0.0193935	174051	0.0182551	184201	0.0188508
ncRNA_exonic_splicing	488	2.05369e-05	238	2.07441e-05	304	2.006e-05	274	2.04642e-05	148	1.75447e-05	175	1.80614e-05	223	2.1444e-05	265	2.04407e-05	339	2.10819e-05	217	2.12189e-05	203	2.13398e-05	284	2.04172e-05	174	1.82498e-05	186	1.90349e-05
ncRNA_intronic	2476390	0.104216	1210544	0.105511	1614513	0.106537	1415204	0.105697	923490	0.109476	1058756	0.109272	1101650	0.105936	1389172	0.107153	1689765	0.105084	1083931	0.10599	1001853	0.105317	1468330	0.10556	1020970	0.107083	1053080	0.10777
ncRNA_splicing	1499	6.30836e-05	770	6.71132e-05	985	6.49972e-05	862	6.43799e-05	526	6.23549e-05	586	6.048e-05	648	6.23127e-05	809	6.24019e-05	1053	6.54844e-05	653	6.38522e-05	587	6.17067e-05	869	6.24737e-05	576	6.04131e-05	631	6.45754e-05
Splicing	1959	8.24422e-05	798	6.95537e-05	1017	6.71088e-05	891	6.65459e-05	470	5.57164e-05	596	6.15121e-05	715	6.87555e-05	807	6.22476e-05	1153	7.17033e-05	734	7.17726e-05	666	7.00114e-05	954	6.85845e-05	629	6.59719e-05	630	6.44731e-05
Upstream	191041	0.00803973	93254	0.00812802	119364	0.00787647	109292	0.00816266	61705	0.00731485	71124	0.00734058	84942	0.00816816	100080	0.00771963	131751	0.00819339	82816	0.00809798	78480	0.00824999	112745	0.00810541	70928	0.0074392	74806	0.00765551
Upstream;Downstream	16640	0.000700274	8027	0.000699634	10046	0.000662905	9339	0.000697499	4996	0.000592253	5752	0.000593654	7243	0.000696498	8492	0.000655027	11301	0.000702791	7164	0.000700516	6719	0.000706316	9649	0.000693681	5981	0.00062731	6282	0.000642889
UTR3	343060	0.0144373	158308	0.0137981	203086	0.013401	184779	0.0138005	102246	0.0121208	119690	0.012353	142385	0.013692	170428	0.0131459	225025	0.013994	139902	0.01368	129534	0.0136169	190514	0.0136963	129383	0.0135702	127161	0.0130134
UTR5	242531	0.0102066	115993	0.01011	145030	0.00957009	135736	0.0101377	68316	0.00809855	79976	0.00825418	103585	0.0099609	118870	0.00916898	165137	0.0102696	101425	0.00991762	95813	0.0100721	139419	0.010023	83627	0.00877112	86662	0.00886884
UTR5;UTR3	11053	0.000465152	5202	0.000453406	6378	0.000420865	5905	0.000441025	2956	0.00035042	3594	0.00037093	4567	0.00043917	5343	0.00041213	7222	0.000449125	4465	0.0004366	4303	0.000452341	6141	0.000441486	4055	0.000425304	3838	0.000392774
Nonsynonymous SNV	128736	0.0054177	50079	0.00436489	64073	0.00422798	58897	0.00439882	27932	0.00331121	33098	0.00341598	45047	0.00433179	51279	0.00395538	73519	0.00457203	43994	0.00430186	42215	0.00443773	62239	0.00447446	47332	0.00496436	37900	0.00387862
Stopgain	2459	0.000103484	845	7.36502e-05	1136	7.49612e-05	989	7.38652e-05	471	5.58349e-05	560	5.77966e-05	769	7.39483e-05	852	6.57186e-05	1297	8.06584e-05	727	7.10881e-05	737	7.74751e-05	1042	7.4911e-05	702	7.36284e-05	673	6.88736e-05
Stoploss	317	1.33406e-05	125	1.0895e-05	176	1.16137e-05	169	1.26221e-05	87	1.03135e-05	97	1.00112e-05	130	1.2501e-05	133	1.02589e-05	182	1.13183e-05	120	1.17339e-05	120	1.26147e-05	167	1.20059e-05	122	1.27958e-05	102	1.04385e-05
Synonymous SNV	166237	0.00699588	51807	0.0045155	64455	0.00425319	60454	0.00451511	28617	0.00339242	33954	0.00350433	46482	0.00446978	52486	0.00404848	73636	0.00457931	45523	0.00445137	43777	0.00460193	67052	0.00482047	93759	0.0098338	38491	0.0039391
Unknown	15	6.31257e-07	1	8.716e-08	4	2.63948e-07	6	4.4812e-07	2	2.37091e-07	1	1.03208e-07	3	2.88485e-07	7	5.39942e-07	7	4.35319e-07	4	3.91131e-07	3	3.15367e-07	4	2.87566e-07	8	8.3907e-07	4	4.09353e-07
Note: "Ningqiang" refers to the downloaded Ningqiang ponies, while "Ningqiang1" refers to the sequenced Ningqiang ponies.

## Sheet: Table S4
Table S4. Randomly selected samples for nucleotide diversity and LD analysis
Breed (horse/pony)	BioSample/individual ID
Chaidamu	CDM15
	CDM19
	SAMN10743388
	SAMN10743389
	SAMN10743390
	SAMN10743391
	SAMN10743393
Datong	DT12
	DT24
	DT28
	DT3
	DT37
	DT38
	DT4
	DT41
	DT42
	DT6
Tibetan	SAMN10743418
	SAMN10743419
	SAMN10743420
	SAMN10743423
	SAMN10743410
	SAMN10743409
	SAMN10743415
	SAMN10743413
	SAMN10743412
	SAMN10743416
Erlunchun	SAMN10743394
	SAMN10743395
	SAMN10743396
	SAMN10743398
	SAMN10743399
	SAMN10743400
Mongolian	SAMN10743432
	SAMN10743434
	SAMN10743435
	SAMN10743437
	SAMN10743438
	SAMN10743439
	WMG13
	WMG19
	WMG7
	WMG9
Yili	YL10
	YL11
	YL20
	YL21
	YL35
	YL40
Yanqi	YQ13
	YQ17
	YQ23
	YQ45
	YQ48
	YQ5
Debao	DB1
	DB15
	DB27
	DB30
	DB31
	DB34
	DB46
	DB49
	DB50
	DBP-19
Jianchang	JC12
	JC13
	JC14
	JC16
	JC18
	JC30
	JC7
Ningqiang	NQ04qing
	NQ1007
	NQ358
	NQ509
	NQ854
	NQ917
	NQ919
Thoroughbred	SAMN01047693
	SAMN01047694
	SAMN01047695
	SAMN01047697
	SAMN01047698
	SAMN01047701
	SAMN01047702
	SAMN01047705
	SAMN01047706
	SAMN01880949
Jeju	SAMN16229260
	SAMN16229261
	SAMN16229263
	SAMN16229265
	SAMN16229266
	SAMN16229267
	SAMN16229268
	SAMN16229269
	SAMN01047707
	SAMN01057171
Ningqiang1	NQ10A
	NQ4A
	NQ8A
	NQ6A
	NQ2A
	NQ5A
	NQ1A
	NQ9A
	NQ7A
	NQ3A

## Sheet: Table S5
Table S5. Nucleotide diversity for each breed
Breed	Number	Nucleotide diversity
Chaidamu	7	0.001488
Datong	10	0.001521
Debao	10	0.001245
Erlunchun	6	0.001091
Jeju	10	0.001295
Jianchang	7	0.001154
Mongolian	10	0.001204
Ningqiang	7	0.001262
Ningqiang1	10	0.001504
Thoroughbred	10	0.001114
Tibetan	10	0.001462
Yanqi	6	0.001251
Yili	6	0.001206

## Sheet: Table S6
Table S6. Mean inbreeding coefficients for each breed
Breed	Number	Average FROH
Chaidamu	7	0.110575
Datong	10	0.124623
Debao	26	0.157129
Erlunchun	6	0.176318
Jeju	16	0.196997
Jianchang	7	0.153552
Mongolian	13	0.145031
Ningqiang	7	0.138135
Ningqiang1	30	0.13761
Thoroughbred	42	0.32172
Tibetan	14	0.126816
Yanqi	6	0.147195
Yili	6	0.138762

## Sheet: Table S7
Table S7. Ho and He of each breed
Breed	Number	Ho	He
Chaidamu	7	0.135259	0.140781
Datong	10	0.143702	0.141111
Debao	26	0.100847	0.139076
Erlunchun	6	0.108811	0.139201
Jeju	16	0.116369	0.140309
Jianchang	7	0.0953677	0.138309
Mongolian	13	0.112063	0.140038
Ningqiang1	30	0.145277	0.141198
Ningqiang	7	0.100266	0.139426
Thoroughbred	42	0.113939	0.140536
Tibetan	14	0.11031	0.140411
Yili	6	0.0999314	0.13903
Yanqi	6	0.0878259	0.139115

## Sheet: Table S8
Table S8. Average ROH length per breed
Breed	Length(kb)
Jeju	1022.48
Thoroughbred	1019.73
Erlunchun	916.566
Mongolian	778.947
Yanqi	738.855
Yili	738.817
Jianchang	751.949
Ningqiang1	747.326
Debao	740.823
Ningqiang	694.967
Tibetan	705.809
Datong	693.783
Chaidamu	677.579

## Sheet: Table S9
Table S9. Sample information from mitochondrial genomes was used in this study.
Haplogroup	GenBank	Source
A	JN398377	Achilli A, et al. 2012.
A	JN398378
A	JN398379
A	JN398380
A	JN398381
A	JN398382
A	JN398383
A	JN398384
A	JN398385
B	JN398386
B	JN398387
B	JN398388
B	JN398389
B	JN398390
B	JN398391
C	JN398392
C	JN398393
C	JN398394
C	JN398396
C	JN398397
D	JN398398
D	JN398399
D	JN398400
E	JN398401
F	JN398402
F	JN398403
G	JN398404
G	EF597513
G	JN398405
G	JN398406
G	JN398407
G	JN398408
G	JN398409
G	JN398410
G	JN398411
G	JN398412
H	JN398413
I	JN398414
I	JN398415
I	JN398416
I	JN398417
J	JN398418
J	JN398419
K	JN398420
L	JN398421
L	JN398422
L	JN398423
L	JN398424
L	JN398425
L	JN398426
L	JN398427
L	JN398428
L	JN398429
L	JN398430
L	JN398431
L	JN398432
L	JN398433
L	JN398434
M	JN398435
M	JN398436
M	JN398437
M	JN398438
M	JN398439
N	JN398440
N	JN398441
N	JN398442
N	JN398443
N	JN398444
O	JN398445
P	JN398446
P	JN398447
P	JN398448
Q	JN398449
Q	JN398450
Q	JN398451
Q	JN398452
Q	JN398453
Q	JN398454
Q	JN398455
Q	EF597514
R	JN398456
R	JN398457
Equus asinus	NC_001788

## Sheet: Table S10
Table S10. Sample information was used for Ne analysis in this study
Breed(Pony/horse)	BioSample/individual ID
Datong	DT12
	DT24
	DT28
	DT3
	DT37
	DT38
	DT4
	DT41
	DT42
	DT6
Jeju	SAMN01057173
	SAMN01047707
	SAMN16229265
	SAMN01047708
	SAMN16229264
	SAMN16229268
	SAMN01057171
	SAMN16229263
	SAMN16229269
	SAMN16229259
Mongolian	SAMN10743438
	SAMN10743434
	SAMN10743436
	SAMN10743437
	WMG13
	WMG9
	SAMN10743435
	WMG7
	SAMN10743432
	WMG27
Ningqiang	NQ5A
	NQ9A
	NQ2A
	NQ22A
	NQ48A
	NQ7A
	NQ27A
	NQ8A
	NQ46A
	NQ43A
Tibetan	SRR8442566
	SRR8442563
	SRR8442568
	SAMN10743421
	SRR8442567
	SRR8442565
	SAMN10743423
	SAMN102243424
	SRR8442564
	SAMN10743418

[truncated: 6 more sheets: Table S11, Table S12, Table S13, Table S14, Table S15, Table S16]
